# Supplementary material for: CCK Receptor Inhibition Reduces Pancreatic Tumor Fibrosis and Promotes Nanoparticle Delivery
Source: Biomedicines. 2024 May 7;12(5):1024. doi: 10.3390/biomedicines12051024 (PMC11118934; doi:10.3390/biomedicines12051024)
Supplement: Supplementary file 1 [file biomedicines-12-01024-s001.zip]

Archive with 1 entries (1 files):
- biomedicines-2959503-supplementary.pdf
